# Supplementary material for: The widely distributed soft coral Xenia umbellata exhibits high resistance against phosphate enrichment and temperature increase
Source: Sci Rep. 2022 Dec 22;12:22135. doi: 10.1038/s41598-022-26325-5 (PMC9780247; doi:10.1038/s41598-022-26325-5)
Supplement: Supplementary file 2 — Supplementary Table S1. [file 41598_2022_26325_MOESM2_ESM.xlsx]

## Sheet: Oxygen fluxes
SampleID	Treatment	Week	net Photosynthesis	Respiration	gross Photosynthesis	mean polyp count
T4	control	0	35.07	-37.54	72.61	38.3333
T6	control	0	22.93	-44.77	67.71	32.3333
T11	control	0	44.7	-42.21	86.91	35.3333
T2	lowP	0	40.56	-35.83	76.4	33.3333
T8	lowP	0	48.64	-38.38	87.01	30
T9	lowP	0	76.55	-52.6	129.15	29.3333
T3	midP	0	40.19	-35.21	75.4	35.3333
T7	midP	0	25.89	-37.87	63.76	56.6667
T12	midP	0	32.23	-40	72.23	45.6667
T1	highP	0	49.81	-19.13	68.94	47.3333
T5	highP	0	15.97	-34	49.98	53.6667
T10	highP	0	22.67	-34.22	56.89	37.3333
T4	control	1	29.55	-35.56	65.1	42.6667
T6	control	1	38.22	-35.28	73.51	40.6667
T11	control	1	35.43	-37.26	72.69	46.3333
T2	lowP	1	35.03	-34.14	69.17	39.6667
T8	lowP	1	55.27	-32.6	87.87	39.3333
T9	lowP	1	60.9	-47.78	108.68	28.6667
T3	midP	1	39.86	-37.49	77.35	39
T7	midP	1	27.49	-32.63	60.13	65.3333
T12	midP	1	36.72	-33.48	70.2	45.6667
T1	highP	1	27.12	-32.37	59.49	54.6667
T5	highP	1	24.6	-34.62	59.22	48.3333
T10	highP	1	27.09	-25.68	52.77	46.3333
T4	control	2	28.39	-25.29	53.68	43
T6	control	2	36.4	-29.1	65.5	44.6667
T11	control	2	45.11	-28.94	74.05	43.3333
T2	lowP	2	19.4	-26.1	45.5	41.6667
T8	lowP	2	49.89	-23.89	73.78	41.3333
T9	lowP	2	52.51	-32.58	85.09	29
T3	midP	2	33.37	-34.88	68.25	35.6667
T7	midP	2	35.06	-25.44	60.5	67.6667
T12	midP	2	33.62	-31.87	65.5	45
T1	highP	2	42.46	-27.26	69.71	50.3333
T5	highP	2	22.53	-25.61	48.14	57.3333
T10	highP	2	26.56	-25.01	51.57	43.6667
T4	control	3	41.31	-34.55	75.86	42.6667
T6	control	3	26.72	-34.78	61.5	48
T11	control	3	31.92	-41.75	73.67	43.3333
T2	lowP	3	23.39	-36.25	59.64	38.3333
T8	lowP	3	44.14	-33.55	77.68	39.6667
T9	lowP	3	48.35	-44.14	92.49	28.3333
T3	midP	3	36.58	-41.6	78.18	37
T7	midP	3	26.82	-32.23	59.06	64.6667
T12	midP	3	41.79	-40.32	82.11	45.6667
T1	highP	3	29.64	-32.23	61.87	55
T5	highP	3	20.24	-29.96	50.2	58
T10	highP	3	22.11	-31.86	53.98	45.6667
T4	control	4	33.31	-35.15	68.46	42.3333
T6	control	4	33.8	-36.11	69.9	48.6667
T11	control	4	42.62	-38.71	81.32	44
T2	lowP	4	51.47	-39.99	91.46	39.6667
T8	lowP	4	52.72	-36.51	89.23	39
T9	lowP	4	45.67	-48.19	93.86	28.3333
T3	midP	4	43.51	-46.58	90.09	35
T7	midP	4	28.76	-33.13	61.89	64.6667
T12	midP	4	42.45	-40.69	83.14	45.3333
T1	highP	4	32.14	-40.89	73.03	46.3333
T5	highP	4	21.83	-32.38	54.21	55.6667
T10	highP	4	32.1	-30.26	62.35	46
T4	control	5	54.56	-36.99	91.55	42.6667
T6	control	5	32.42	-31.97	64.39	50.6667
T11	control	5	62.98	-43.33	106.31	44
T2	lowP	5	42.58	-48.49	91.07	39
T8	lowP	5	64.07	-41.05	105.12	39.3333
T9	lowP	5	66.96	-46.64	113.61	29.6667
T3	midP	5	84.54	-54.6	139.13	34.3333
T7	midP	5	40.03	-26.51	66.53	70
T12	midP	5	45.14	-38.56	83.7	48
T1	highP	5	34.6	-42.3	76.9	49.3333
T5	highP	5	29.75	-28.48	58.23	61
T10	highP	5	27.35	-27.88	55.24	43.3333

## Sheet: Protein content
SampleID	Treatment	Time	DW (mg)	Protein (µg mg DW^-1)
T4	control	W0	92.46	22.7369
T6	control	W0	53.69	23.9692
T11	control	W0	33.81	16.7122
T2	lowP	W0	39.84	24.2728
T8	lowP	W0	48.81	21.1539
T9	lowP	W0	76.28	22.7021
T3	midP	W0	31.34	14.691
T7	midP	W0	57.96	15.4873
T12	midP	W0	38.9	19.6586
T1	highP	W0	74.96	20.0946
T5	highP	W0	48.7	18.35
T10	highP	W0	96.53	22.5775
T4	control	W2	36.78	9.78642
T6	control	W2	76.26	8.96559
T11	control	W2	36.45	12.9494
T2	lowP	W2	34.12	7.96055
T8	lowP	W2	33.12	8.10052
T9	lowP	W2	41.23	10.7862
T3	midP	W2	36.7	7.22028
T7	midP	W2	47.71	5.97596
T12	midP	W2	79.63	9.05386
T1	highP	W2	64.89	13.9571
T5	highP	W2	42.59	9.65915
T10	highP	W2	28.4	9.29179
T4	control	W5	35.28	5.97703
T6	control	W5	44.16	7.97849
T11	control	W5	21.87	2.16184
T2	lowP	W5	12.16	1.04249
T8	lowP	W5	28.24	2.81422
T9	lowP	W5	23.53	4.03643
T3	midP	W5	26.35	2.62864
T7	midP	W5	29.6	3.34638
T12	midP	W5	42.84	5.46371
T1	highP	W5	20.31	1.73652
T5	highP	W5	30.44	3.01058
T10	highP	W5	26.85	2.53653

## Sheet: Stable isotope and elements
SampleID	Treatment	δ15N Week 0	δ15N Week 2	δ15N Week 5	% N Week 0	% N Week 2	% N Week 5	δ13C Week 0	δ13C Week 2	δ13C Week 5	% C Week 0	% C Week 2	% C Week 5	C/N ratio Week 0	C/N ratio Week 2	C/N ratio Week 5
T4	control	7.61	7.99	6.66	3.22	NA	3.28	-22.32	-22.36	-23.09	37.33	NA	36.85	11.59	11.41	11.23
T6	control	7.12	7.09	7.72	3.37	2.42	3.09	-22.12	-21.32	-22.75	36.57	29	34.68	10.86	12	11.22
T11	control	7.89	7.41	6.56	2.85	2.95	3.03	-20.03	-21.87	-22.42	28.57	33.63	32.59	10.03	11.41	10.76
T2	lowP	7.81	8.17	6.37	3.1	2.37	2.99	-22.25	-22.16	-24.07	33.95	27.07	33.51	10.94	11.43	11.2
T8	lowP	7.23	7.69	7.73	3.07	2.62	3.19	-20.99	-22.81	-23.24	32.62	30.71	35.8	10.63	11.73	11.22
T9	lowP	5.72	7.86	7.02	3.42	2.83	3.29	-21.47	-21.65	-23.48	36.7	33.61	40.05	10.74	11.88	12.17
T3	midP	7.62	7.28	6.59	3.23	2.75	2.84	-22.41	-22.58	-22.95	36.14	33.38	32.04	11.19	12.14	11.28
T7	midP	7.14	7.17	6.31	3.09	2.65	2.97	-21.17	-22.59	-23.79	34.83	32.07	31.04	11.28	12.12	10.47
T12	midP	8.73	7.15	6.76	3.3	2.66	3.13	-21.08	-21.42	-23.72	37.34	32.09	34.66	11.3	12.05	11.06
T1	highP	8.35	7.44	6.34	3.02	2.64	2.42	-22.63	-23.07	-22.62	34.16	34.14	27.62	11.32	12.93	11.41
T5	highP	7.94	7.04	7.18	3.03	3.1	2.87	-22.3	-22.48	-23.77	34.97	33.98	32.18	11.52	10.95	11.22
T10	highP	7.85	6.44	6.79	2.9	2.69	3.35	-21.23	-22.9	-23.16	30.09	30.8	37.93	10.38	11.44	11.31

## Sheet: TOC
Sample ID	Treatment	Week 1	Week 2	Week 3	Week 4	Week 5
T4	control	16.57	48.7	-17.21	-17.34	-31.87
T6	control	-10.03	27.4	-2.83	1.12	64.41
T11	control	-55.76	5.02	8.79	-30.28	-148.33
T2	lowP	-82.27	5.22	-25.54	10.28	146.43
T8	lowP	5.53	19.74	-56.9	-5.58	-34.57
T9	lowP	5.69	78.77	55.67	58.55	9.17
T3	midP	46.72	32.78	32.34	45.84	-15.84
T7	midP	8.74	-20.09	-14.72	-5.47	-7.77
T12	midP	10.72	47.74	-36.32	21.59	39.66
T1	highP	18.9	-64.83	-32.63	21.13	-11.02
T5	highP	28.13	64.03	-45.01	51.78	17.83
T10	highP	-37.56	82.2	-3.57	3.55	188.26
